# Supplementary material for: Genetic evidence for causal relationships between brain functional networks and domain-specific recovery after nondisabling ischemic stroke
Source: Exp Biol Med (Maywood). 2026 Jul 13;251:10948. doi: 10.3389/ebm.2026.10948 (PMC13402224; doi:10.3389/ebm.2026.10948)
Supplement: Supplementary file 2 [file Supplementaryfile2.xlsx]

## Sheet: Index
Table	Contents
Supplementary Table 1	Information for the genome-wide association study (GWAS) data used in this study
Supplementary Table 2	The resting-state functional MRI (rs-fMRI) phenotypes list
Supplementary Table 3	Instrumental variables associated with confounders
Supplementary Table 4	The primary results of forward MR of genetically determined rs-fMRI phenotypes with post-stroke motor recovery
Supplementary Table 5	The primary results of forward MR of genetically determined rs-fMRI phenotypes with post-stroke cognitive recovery
Supplementary Table 6	The primary results of forward MR of genetically determined rs-fMRI phenotypes with post-stroke global recovery
Supplementary Table 7	Information of instrumental variables for significant exposure-outcome pairs in forward Mendelian randomization (MR) analyses
Supplementary Table 8	Significant results of forward MR of genetically determined rs-fMRI phenotypes with post-stroke motor recovery
Supplementary Table 9	Significant results of forward MR of genetically determined rs-fMRI phenotypes with post-stroke cognitive recovery
Supplementary Table 10	Results of forward MR using a relaxed threshold
Supplementary Table 11	The results of reverse MR of genetically determined post-stroke motor recovery with rs-fMRI phenotypes
Supplementary Table 12	The results of reverse MR of genetically determined post-stroke cognitive recovery with rs-fMRI phenotypes
Supplementary Table 13	Pleiotropy, heterogeneity and Steiger directionality tests for significant exposure-outcome pairs in Mediation Mendelian randomization Analysis

## Sheet: Supplementary Table 1
Supplementary Table 1. Information for the genome-wide association study (GWAS) data used in this study
Phenotypes	Consortium	Sample sizes	Ancestry	Adjustments
Brain functional networks	UK Biobank	34691	European	Age, sex, motion, and genetic PCs
Post-stroke motor recovery	VISP	1270	Mixed (79%European)	Age, sex, initial total NIHSS score, treatment group, and top 5 PCs
Post-stroke cognitive recovery	VISP	1270	Mixed (79%European)	Age, sex, initial NIHSS Cog-4 score, treatment group, and top 5 PCs
Post-stroke global recovery	VISP	1270	Mixed (79%European)	Age, sex, initial NIHSS Motor-6 score, treatment group, and top 5 PCs
Total cholesterol levels in LDL	33 cohorts	136016	Mixed (88%European)	Age, sex, PCs, and relevant study-specific covariates
Total cholesterol in large LDL	33 cohorts	136016	Mixed (88%European)	Age, sex, PCs, and relevant study-specific covariates
Total cholesterol in medium LDL	33 cohorts	136016	Mixed (88%European)	Age, sex, PCs, and relevant study-specific covariates
Total Cholesterol in small LDL	33 cohorts	136016	Mixed (88%European)	Age, sex, PCs, and relevant study-specific covariates
Total cholesterol levels in HDL	33 cohorts	136016	Mixed (88%European)	Age, sex, PCs, and relevant study-specific covariates
Triglycerides	33 cohorts	136016	Mixed (88%European)	Age, sex, PCs, and relevant study-specific covariates
Ischemic stroke	GIGASTROKE	62,100 cases and 1,234,808 controls	European	Age, sex, and the top 5 genetic PCs
PC: principal components; VISP: Vitamin Intervention for Stroke Prevention; NIHSS: National Institutes of Health Stroke Scale; LDL: low-density lipoprotein; HDL: high-density lipoprotein

## Sheet: Supplementary Table 2
Supplementary Table 2. The resting-state functional MRI (rs-fMRI) phenotypes list
Pheno	ID	Location	fMRI Network
Pheno1	Net25_Node1	Cerebellum|Precuneus	Default_mode
Pheno2	Net25_Node2	Occipital	Visual|Attention
Pheno3	Net25_Node3	Pariental	Attention|Salience|Central_executive
Pheno4	Net25_Node4	Calcarine|Lingual|Cuneus	Visual
Pheno5	Net25_Node5	Parietal|Cerebellum	Central_executive|Attention|Default_mode
Pheno6	Net25_Node6	Frontal	Default_mode|Central_executive
Pheno7	Net25_Node7	Precuneus|Occipital	Default_mode|Central_executive
Pheno8	Net25_Node8	Occipital	Visual
Pheno9	Net25_Node9	Parietal|Temporal	Default_mode|Central_executive
Pheno10	Net25_Node10	Postcentral|Precentral	Motor
Pheno11	Net25_Node11	Postcentral|Precentral	Motor
Pheno12	Net25_Node12	Paracentral|Postcentral	Motor
Pheno13	Net25_Node13	Frontal|Supp_Motor_Area|Temporal	Default_mode|Salience
Pheno14	Net25_Node14	Cingulate|Frontal	Default_mode|Central_executive|Salience
Pheno15	Net25_Node15	Cerebellum	Subcortical-cerebellum
Pheno16	Net25_Node16	Frontal	Salience|Central_executive
Pheno17	Net25_Node17	Temporal	Default_mode|Motor
Pheno18	Net25_Node18	Subcortical	Subcortical-cerebellum
Pheno19	Net25_Node19	Occipital	Visual
Pheno20	Net25_Node20	Precuneus|Cingulate	Default_mode|Central_executive
Pheno21	Net25_Node21	Frontal	Default_mode|Central_executive
Pheno22	Net100_Node1	Calcarine|Lingual|Cuneus	Visual
Pheno23	Net100_Node2	RolandicOper|SupraMarginal|Insula	Salience|Motor
Pheno24	Net100_Node3	Lingual|Fusiform	Visual
Pheno25	Net100_Node4	Occipital	Attention|Visual
Pheno26	Net100_Node5	Precuneus|Angular|Cingulate	Default_mode|Central_executive
Pheno27	Net100_Node6	Postcentral|Precentral	Motor
Pheno28	Net100_Node7	Frontal|Cingulate	Default_mode|Limbic
Pheno29	Net100_Node8	Calcarine|Lingual	Visual
Pheno30	Net100_Node9	Temporal	Default_mode
Pheno31	Net100_Node10	OccipitalPrecuneus	Default_mode|Central_executive
Pheno32	Net100_Node11	Angular|Temporal	Default_mode|Central_executive
Pheno33	Net100_Node12	Frontal|Cerebellum	Central_executive|Default_mode
Pheno34	Net100_Node13	Frontal_Sup	Default_mode
Pheno35	Net100_Node14	Cuneus|Occipital	Visual
Pheno36	Net100_Node15	Insula|Cingulate	Salience|Default_mode
Pheno37	Net100_Node16	Occipital	Visual
Pheno38	Net100_Node17	Cerebellum	Subcortical-cerebellum
Pheno39	Net100_Node18	Parietal	Attention|Central_executive|Salience
Pheno40	Net100_Node19	Precuneus|Cuneus|Cingulate	Default_mode|Central_executive
Pheno41	Net100_Node20	Postcentral|Precentral	Motor|Attention
Pheno42	Net100_Node21	Frontal_Sup	Default_mode|Central_executive
Pheno43	Net100_Node22	Temporal_Sup	Default_mode|Motor
Pheno44	Net100_Node23	Cerebellum	Subcortical-cerebellum
Pheno45	Net100_Node24	Parietal	Central_executive|Attention
Pheno46	Net100_Node25	Frontal|Precentral	Central_executive
Pheno47	Net100_Node26	Parietal|Frontal	Attention|Central_executive
Pheno48	Net100_Node27	Precentral|Frontal|Supp_Motor_Area	Attention|Salience|Motor
Pheno49	Net100_Node28	Supp_Motor_Area|Frontal	Salience|Default_mode
Pheno50	Net100_Node29	Parietal	Central_executive|Salience
Pheno51	Net100_Node30	Paracentral	Motor
Pheno52	Net100_Node31	Frontal	Central_executive
Pheno53	Net100_Node32	Postcentral|Precentral	Motor|Attention
Pheno54	Net100_Node33	Temporal|Frontal|Supp_Motor_Area	Default_mode|Salience
Pheno55	Net100_Node34	Parietal|Postcentral|Precuneus	Attention
Pheno56	Net100_Node35	Postcentral|Precentral	Motor
Pheno57	Net100_Node36	Precuneus	Default_mode|Central_executive
Pheno58	Net100_Node37	Frontal	Central_executive|Salience
Pheno59	Net100_Node38	Subcortical	Subcortical-cerebellum
Pheno60	Net100_Node39	Precuneus|Parietal_Sup	Attention|Central_executive
Pheno61	Net100_Node40	Frontal	Central_executive
Pheno62	Net100_Node41	Temporal|Occipital	Attention|Visual
Pheno63	Net100_Node42	Temporal|Occipital	Attention|Visual
Pheno64	Net100_Node43	Temporal|Fusiform	Limbic|Default_mode
Pheno65	Net100_Node44	Frontal_Inf	Default_mode|Central_executive
Pheno66	Net100_Node45	Frontal	Salience|Default_mode
Pheno67	Net100_Node46	Temporal	Central_executive|Default_mode
Pheno68	Net100_Node47	Frontal	Central_executive|Salience|Default_mode
Pheno69	Net100_Node48	Temporal	Default_mode|Central_executive
Pheno70	Net100_Node49	Temporal_Mid|Angular	Default_mode
Pheno71	Net100_Node50	Orbitofrontal	Limbic
Pheno72	Net100_Node51	Cerebellum|Temporal	Subcortical-cerebellum
Pheno73	Net100_Node52	Cerebellum|Temporal	Subcortical-cerebellum
Pheno74	Net100_Node53	Frontal	Limbic
Pheno75	Net100_Node54	Temporal|Orbitofrontal	Limbic
Pheno76	Net100_Node55	Frontal_Sup	Limbic|Default_mode
Pheno101	Net25_Pair10_15	(Postcentral|Precentral)&(Cerebellum)	(Motor)&(Subcortical-cerebellum)
Pheno1013	Net100_Pair23_41	(Cerebellum)&(Temporal|Occipital)	(Subcortical-cerebellum)&(Attention|Visual)
Pheno102	Net25_Pair11_15	(Postcentral|Precentral)&(Cerebellum)	(Motor)&(Subcortical-cerebellum)
Pheno1020	Net100_Pair30_41	(Paracentral)&(Temporal|Occipital)	(Motor)&(Attention|Visual)
Pheno1022	Net100_Pair32_41	(Postcentral|Precentral)&(Temporal|Occipital)	(Motor|Attention)&(Attention|Visual)
Pheno103	Net25_Pair12_15	(Paracentral|Postcentral)&(Cerebellum)	(Motor)&(Subcortical-cerebellum)
Pheno1041	Net100_Pair11_42	(Angular|Temporal)&(Temporal|Occipital)	(Default_mode|Central_executive)&(Attention|Visual)
Pheno1059	Net100_Pair29_42	(Parietal)&(Temporal|Occipital)	(Central_executive|Salience)&(Attention|Visual)
Pheno1122	Net100_Pair9_44	(Temporal)&(Frontal_Inf)	(Default_mode)&(Default_mode|Central_executive)
Pheno1126	Net100_Pair13_44	(Frontal_Sup)&(Frontal_Inf)	(Default_mode)&(Default_mode|Central_executive)
Pheno1134	Net100_Pair21_44	(Frontal_Sup)&(Frontal_Inf)	(Default_mode|Central_executive)&(Default_mode|Central_executive)
Pheno1137	Net100_Pair24_44	(Parietal)&(Frontal_Inf)	(Central_executive|Attention)&(Default_mode|Central_executive)
Pheno1141	Net100_Pair28_44	(Supp_Motor_Area|Frontal)&(Frontal_Inf)	(Salience|Default_mode)&(Default_mode|Central_executive)
Pheno1142	Net100_Pair29_44	(Parietal)&(Frontal_Inf)	(Central_executive|Salience)&(Default_mode|Central_executive)
Pheno1161	Net100_Pair5_45	(Precuneus|Angular|Cingulate)&(Frontal)	(Default_mode|Central_executive)&(Salience|Default_mode)
Pheno1167	Net100_Pair11_45	(Angular|Temporal)&(Frontal)	(Default_mode|Central_executive)&(Salience|Default_mode)
Pheno1171	Net100_Pair15_45	(Insula|Cingulate)&(Frontal)	(Salience|Default_mode)&(Salience|Default_mode)
Pheno1175	Net100_Pair19_45	(Precuneus|Cuneus|Cingulate)&(Frontal)	(Default_mode|Central_executive)&(Salience|Default_mode)
Pheno1183	Net100_Pair27_45	(Precentral|Frontal|Supp_Motor_Area)&(Frontal)	(Attention|Salience|Motor)&(Salience|Default_mode)
Pheno1184	Net100_Pair28_45	(Supp_Motor_Area|Frontal)&(Frontal)	(Salience|Default_mode)&(Salience|Default_mode)
Pheno1189	Net100_Pair33_45	(Temporal|Frontal|Supp_Motor_Area)&(Frontal)	(Default_mode|Salience)&(Salience|Default_mode)
Pheno1205	Net100_Pair5_46	(Precuneus|Angular|Cingulate)&(Temporal)	(Default_mode|Central_executive)&(Central_executive|Default_mode)
Pheno1211	Net100_Pair11_46	(Angular|Temporal)&(Temporal)	(Default_mode|Central_executive)&(Central_executive|Default_mode)
Pheno1221	Net100_Pair21_46	(Frontal_Sup)&(Temporal)	(Default_mode|Central_executive)&(Central_executive|Default_mode)
Pheno1225	Net100_Pair25_46	(Frontal|Precentral)&(Temporal)	(Central_executive)&(Central_executive|Default_mode)
Pheno1250	Net100_Pair5_47	(Precuneus|Angular|Cingulate)&(Frontal)	(Default_mode|Central_executive)&(Central_executive|Salience|Default_mode)
Pheno1256	Net100_Pair11_47	(Angular|Temporal)&(Frontal)	(Default_mode|Central_executive)&(Central_executive|Salience|Default_mode)
Pheno1257	Net100_Pair12_47	(Frontal|Cerebellum)&(Frontal)	(Central_executive|Default_mode)&(Central_executive|Salience|Default_mode)
Pheno1269	Net100_Pair24_47	(Parietal)&(Frontal)	(Central_executive|Attention)&(Central_executive|Salience|Default_mode)
Pheno1270	Net100_Pair25_47	(Frontal|Precentral)&(Frontal)	(Central_executive)&(Central_executive|Salience|Default_mode)
Pheno1273	Net100_Pair28_47	(Supp_Motor_Area|Frontal)&(Frontal)	(Salience|Default_mode)&(Central_executive|Salience|Default_mode)
Pheno1276	Net100_Pair31_47	(Frontal)&(Frontal)	(Central_executive)&(Central_executive|Salience|Default_mode)
Pheno1293	Net100_Pair2_48	(RolandicOper|SupraMarginal|Insula)&(Temporal)	(Salience|Motor)&(Default_mode|Central_executive)
Pheno1296	Net100_Pair5_48	(Precuneus|Angular|Cingulate)&(Temporal)	(Default_mode|Central_executive)&(Default_mode|Central_executive)
Pheno1300	Net100_Pair9_48	(Temporal)&(Temporal)	(Default_mode)&(Default_mode|Central_executive)
Pheno1301	Net100_Pair10_48	(OccipitalPrecuneus)&(Temporal)	(Default_mode|Central_executive)&(Default_mode|Central_executive)
Pheno1302	Net100_Pair11_48	(Angular|Temporal)&(Temporal)	(Default_mode|Central_executive)&(Default_mode|Central_executive)
Pheno1309	Net100_Pair18_48	(Parietal)&(Temporal)	(Attention|Central_executive|Salience)&(Default_mode|Central_executive)
Pheno1311	Net100_Pair20_48	(Postcentral|Precentral)&(Temporal)	(Motor|Attention)&(Default_mode|Central_executive)
Pheno1317	Net100_Pair26_48	(Parietal|Frontal)&(Temporal)	(Attention|Central_executive)&(Default_mode|Central_executive)
Pheno1319	Net100_Pair28_48	(Supp_Motor_Area|Frontal)&(Temporal)	(Salience|Default_mode)&(Default_mode|Central_executive)
Pheno132	Net25_Pair12_17	(Paracentral|Postcentral)&(Temporal)	(Motor)&(Default_mode|Motor)
Pheno1322	Net100_Pair31_48	(Frontal)&(Temporal)	(Central_executive)&(Default_mode|Central_executive)
Pheno1325	Net100_Pair34_48	(Parietal|Postcentral|Precuneus)&(Temporal)	(Attention)&(Default_mode|Central_executive)
Pheno1328	Net100_Pair37_48	(Frontal)&(Temporal)	(Central_executive|Salience)&(Default_mode|Central_executive)
Pheno135	Net25_Pair15_17	(Cerebellum)&(Temporal)	(Subcortical-cerebellum)&(Default_mode|Motor)
Pheno1359	Net100_Pair21_49	(Frontal_Sup)&(Temporal_Mid|Angular)	(Default_mode|Central_executive)&(Default_mode)
Pheno1382	Net100_Pair44_49	(Frontal_Inf)&(Temporal_Mid|Angular)	(Default_mode|Central_executive)&(Default_mode)
Pheno146	Net25_Pair10_18	(Postcentral|Precentral)&(Subcortical)	(Motor)&(Subcortical-cerebellum)
Pheno147	Net25_Pair11_18	(Postcentral|Precentral)&(Subcortical)	(Motor)&(Subcortical-cerebellum)
Pheno151	Net25_Pair15_18	(Cerebellum)&(Subcortical)	(Subcortical-cerebellum)&(Subcortical-cerebellum)
Pheno249	Net100_Pair3_10	(Lingual|Fusiform)&(OccipitalPrecuneus)	(Visual)&(Default_mode|Central_executive)
Pheno253	Net100_Pair7_10	(Frontal|Cingulate)&(OccipitalPrecuneus)	(Default_mode|Limbic)&(Default_mode|Central_executive)
Pheno262	Net100_Pair7_11	(Frontal|Cingulate)&(Angular|Temporal)	(Default_mode|Limbic)&(Default_mode|Central_executive)
Pheno286	Net100_Pair10_13	(OccipitalPrecuneus)&(Frontal_Sup)	(Default_mode|Central_executive)&(Default_mode)
Pheno288	Net100_Pair12_13	(Frontal|Cerebellum)&(Frontal_Sup)	(Central_executive|Default_mode)&(Default_mode)
Pheno303	Net100_Pair2_15	(RolandicOper|SupraMarginal|Insula)&(Insula|Cingulate)	(Salience|Motor)&(Salience|Default_mode)
Pheno389	Net100_Pair8_20	(Calcarine|Lingual)&(Postcentral|Precentral)	(Visual)&(Motor|Attention)
Pheno405	Net100_Pair5_21	(Precuneus|Angular|Cingulate)&(Frontal_Sup)	(Default_mode|Central_executive)&(Default_mode|Central_executive)
Pheno447	Net100_Pair6_23	(Postcentral|Precentral)&(Cerebellum)	(Motor)&(Subcortical-cerebellum)
Pheno449	Net100_Pair8_23	(Calcarine|Lingual)&(Cerebellum)	(Visual)&(Subcortical-cerebellum)
Pheno460	Net100_Pair19_23	(Precuneus|Cuneus|Cingulate)&(Cerebellum)	(Default_mode|Central_executive)&(Subcortical-cerebellum)
Pheno461	Net100_Pair20_23	(Postcentral|Precentral)&(Cerebellum)	(Motor|Attention)&(Subcortical-cerebellum)
Pheno491	Net100_Pair5_25	(Precuneus|Angular|Cingulate)&(Frontal|Precentral)	(Default_mode|Central_executive)&(Central_executive)
Pheno537	Net100_Pair2_27	(RolandicOper|SupraMarginal|Insula)&(Precentral|Frontal|Supp_Motor_Area)	(Salience|Motor)&(Attention|Salience|Motor)
Pheno55	Net25_Pair10_11	Parietal|Postcentral|Precuneus	Attention
Pheno558	Net100_Pair23_27	(Cerebellum)&(Precentral|Frontal|Supp_Motor_Area)	(Subcortical-cerebellum)&(Attention|Salience|Motor)
Pheno574	Net100_Pair13_28	(Frontal_Sup)&(Supp_Motor_Area|Frontal)	(Default_mode)&(Salience|Default_mode)
Pheno58	Net25_Pair3_12	Frontal	Central_executive|Salience
Pheno590	Net100_Pair2_29	(RolandicOper|SupraMarginal|Insula)&(Parietal)	(Salience|Motor)&(Central_executive|Salience)
Pheno593	Net100_Pair5_29	(Precuneus|Angular|Cingulate)&(Parietal)	(Default_mode|Central_executive)&(Central_executive|Salience)
Pheno597	Net100_Pair9_29	(Temporal)&(Parietal)	(Default_mode)&(Central_executive|Salience)
Pheno599	Net100_Pair11_29	(Angular|Temporal)&(Parietal)	(Default_mode|Central_executive)&(Central_executive|Salience)
Pheno601	Net100_Pair13_29	(Frontal_Sup)&(Parietal)	(Default_mode)&(Central_executive|Salience)
Pheno606	Net100_Pair18_29	(Parietal)&(Parietal)	(Attention|Central_executive|Salience)&(Central_executive|Salience)
Pheno609	Net100_Pair21_29	(Frontal_Sup)&(Parietal)	(Default_mode|Central_executive)&(Central_executive|Salience)
Pheno621	Net100_Pair5_30	(Precuneus|Angular|Cingulate)&(Paracentral)	(Default_mode|Central_executive)&(Motor)
Pheno624	Net100_Pair8_30	(Calcarine|Lingual)&(Paracentral)	(Visual)&(Motor)
Pheno636	Net100_Pair20_30	(Postcentral|Precentral)&(Paracentral)	(Motor|Attention)&(Motor)
Pheno639	Net100_Pair23_30	(Cerebellum)&(Paracentral)	(Subcortical-cerebellum)&(Motor)
Pheno65	Net25_Pair10_12	Frontal_Inf	Default_mode|Central_executive
Pheno66	Net25_Pair11_12	Frontal	Salience|Default_mode
Pheno674	Net100_Pair29_31	(Parietal)&(Frontal)	(Central_executive|Salience)&(Central_executive)
Pheno681	Net100_Pair6_32	(Postcentral|Precentral)&(Postcentral|Precentral)	(Motor)&(Motor|Attention)
Pheno683	Net100_Pair8_32	(Calcarine|Lingual)&(Postcentral|Precentral)	(Visual)&(Motor|Attention)
Pheno695	Net100_Pair20_32	(Postcentral|Precentral)&(Postcentral|Precentral)	(Motor|Attention)&(Motor|Attention)
Pheno698	Net100_Pair23_32	(Cerebellum)&(Postcentral|Precentral)	(Subcortical-cerebellum)&(Motor|Attention)
Pheno705	Net100_Pair30_32	(Paracentral)&(Postcentral|Precentral)	(Motor)&(Motor|Attention)
Pheno716	Net100_Pair10_33	(OccipitalPrecuneus)&(Temporal|Frontal|Supp_Motor_Area)	(Default_mode|Central_executive)&(Default_mode|Salience)
Pheno767	Net100_Pair29_34	(Parietal)&(Parietal|Postcentral|Precuneus)	(Central_executive|Salience)&(Attention)
Pheno777	Net100_Pair6_35	(Postcentral|Precentral)&(Postcentral|Precentral)	(Motor)&(Motor)
Pheno789	Net100_Pair18_35	(Parietal)&(Postcentral|Precentral)	(Attention|Central_executive|Salience)&(Motor)
Pheno794	Net100_Pair23_35	(Cerebellum)&(Postcentral|Precentral)	(Subcortical-cerebellum)&(Motor)
Pheno801	Net100_Pair30_35	(Paracentral)&(Postcentral|Precentral)	(Motor)&(Motor)
Pheno810	Net100_Pair5_36	(Precuneus|Angular|Cingulate)&(Precuneus)	(Default_mode|Central_executive)&(Default_mode|Central_executive)
Pheno812	Net100_Pair7_36	(Frontal|Cingulate)&(Precuneus)	(Default_mode|Limbic)&(Default_mode|Central_executive)
Pheno815	Net100_Pair10_36	(OccipitalPrecuneus)&(Precuneus)	(Default_mode|Central_executive)&(Default_mode|Central_executive)
Pheno816	Net100_Pair11_36	(Angular|Temporal)&(Precuneus)	(Default_mode|Central_executive)&(Default_mode|Central_executive)
Pheno824	Net100_Pair19_36	(Precuneus|Cuneus|Cingulate)&(Precuneus)	(Default_mode|Central_executive)&(Default_mode|Central_executive)
Pheno867	Net100_Pair27_37	(Precentral|Frontal|Supp_Motor_Area)&(Frontal)	(Attention|Salience|Motor)&(Central_executive|Salience)
Pheno869	Net100_Pair29_37	(Parietal)&(Frontal)	(Central_executive|Salience)&(Central_executive|Salience)
Pheno87	Net25_Pair9_14	(Parietal|Temporal)&(Cingulate|Frontal)	(Default_mode|Central_executive)&(Default_mode|Central_executive|Salience)
Pheno882	Net100_Pair6_38	(Postcentral|Precentral)&(Subcortical)	(Motor)&(Subcortical-cerebellum)
Pheno899	Net100_Pair23_38	(Cerebellum)&(Subcortical)	(Subcortical-cerebellum)&(Subcortical-cerebellum)
Pheno903	Net100_Pair27_38	(Precentral|Frontal|Supp_Motor_Area)&(Subcortical)	(Attention|Salience|Motor)&(Subcortical-cerebellum)
Pheno908	Net100_Pair32_38	(Postcentral|Precentral)&(Subcortical)	(Motor|Attention)&(Subcortical-cerebellum)
Pheno918	Net100_Pair5_39	(Precuneus|Angular|Cingulate)&(Precuneus|Parietal_Sup)	(Default_mode|Central_executive)&(Attention|Central_executive)
Pheno932	Net100_Pair19_39	(Precuneus|Cuneus|Cingulate)&(Precuneus|Parietal_Sup)	(Default_mode|Central_executive)&(Attention|Central_executive)
Pheno942	Net100_Pair29_39	(Parietal)&(Precuneus|Parietal_Sup)	(Central_executive|Salience)&(Attention|Central_executive)
Pheno956	Net100_Pair5_40	(Precuneus|Angular|Cingulate)&(Frontal)	(Default_mode|Central_executive)&(Central_executive)
Pheno965	Net100_Pair14_40	(Cuneus|Occipital)&(Frontal)	(Visual)&(Central_executive)
Pheno1696	Net_Edge_ICA1	NA(Global_measure)	Motor|Subcortical-cerebellum
Pheno1697	Net_Edge_ICA2	NA(Global_measure)	Triple_netwoks(Default_mode,Central_executive,Salience)
Pheno1698	Net_Edge_ICA3	NA(Global_measure)	Triple_netwoks(Default_mode,Central_executive,Salience)|Attention
Pheno1699	Net_Edge_ICA4	NA(Global_measure)	Triple_netwoks(Default_mode,Central_executive,Salience)|Attention
Pheno1701	Net_Edge_ICA6	NA(Global_measure)	Triple_netwoks(Default_mode,Central_executive,Salience)

## Sheet: Supplementary Table 3
Supplementary Table 3. Instrumental variables associated with confounders
SNP	Trait	p	Pubmed ID	Sample	Study accession
rs11187838	migraine disorder	1e-09	27182965	53,109 European ancestry cases, 230,876 European ancestry controls	GCST003986
rs11187838	migraine disorder	1e-14	35128049	59,674 European ancestry migraine cases, 1,393 European ancestry extracranial cerebral artery dissection cases, 330,494 European ancestry controls	GCST90103792
rs11759769	migraine disorder	1e-11	23793025	23,285 European ancestry cases, 95,425 European ancestry controls	GCST002081
rs1568452	unipolar depression	3e-40	30718901	118,811 European ancestry cases, 327,427 European ancestry controls, 127,552 cases, 233,763 controls	GCST007342
rs1568452	major depressive disorder	1e-08	34859065	135,458 European ancestry MDD cases, 40,585 European ancestry stroke cases, 751,012 European ancestry controls	GCST90095484
rs1568452	unipolar depression	2e-13	34924174	13,318 European ancestry cases, 12,684 European ancestry controls, 246,363 cases, 561,190 controls	GCST90239706
rs2389015	unipolar depression	2e-12	37464041	371,184 European ancestry cases, 978,703 European ancestry controls	GCST90319327
rs3798293	migraine disorder	1e-12	32632093	757,601 European ancestry individuals with blood pressure measurements, up to 59,674 European ancestry migraine cases, 316,078 European ancestry controls	GCST011061
rs429358	insomnia	2e-08	30804565	651,923 European ancestry males, 679,087 European ancestry females	GCST007988
rs429358	insomnia	2e-12	35835914	593,724 European ancestry cases, 1,771,286 European ancestry controls	GCST90131901
rs57866767	migraine disorder	3e-60	32632093	757,601 European ancestry individuals with blood pressure measurements, 59,674 European ancestry migraine cases, 316,078 European ancestry controls	GCST011063
rs57866767	migraine disorder	1e-14	35128049	59,674 European ancestry migraine cases, 1,393 European ancestry extracranial cerebral artery dissection cases, 330,494 European ancestry controls	GCST90103792
rs60873293	insomnia	1e-19	35835914	222,753 European ancestry male cases, 993,280 European ancestry male controls	GCST90131902
rs62158166	insomnia	3e-08	37106081	283,595 European ancestry individuals	GCST90267286
rs62158206	insomnia	8e-09	30804565	651,923 European ancestry males, 679,087 European ancestry females	GCST007988

## Sheet: Supplementary Table 4
Supplementary Table 4. The primary results of forward MR of genetically determined rs-fMRI phenotypes with post-stroke motor recovery
Pheno	Exposure	Method	IVs (N)	beta	low_CI	up_CI	p
pheno1122	Net100_Pair9_44 (Temporal)&(Frontal_Inf) (Default_mode)&(Default_mode|Central_executive)	IVW	6	-0.311282	-0.554867	-0.0676968	0.0122548
pheno1126	Net100_Pair13_44 (Frontal_Sup)&(Frontal_Inf) (Default_mode)&(Default_mode|Central_executive)	IVW	4	-0.0911413	-0.428316	0.246034	0.596247
pheno1137	Net100_Pair24_44 (Parietal)&(Frontal_Inf) (Central_executive|Attention)&(Default_mode|Central_executive)	IVW	5	0.276204	-0.128802	0.681211	0.18133
pheno1161	Net100_Pair5_45 (Precuneus|Angular|Cingulate)&(Frontal) (Default_mode|Central_executive)&(Salience|Default_mode)	IVW	4	0.0325369	-0.437137	0.502211	0.891995
pheno1167	Net100_Pair11_45 (Angular|Temporal)&(Frontal) (Default_mode|Central_executive)&(Salience|Default_mode)	IVW	3	0.195946	-0.345003	0.736895	0.477726
pheno1171	Net100_Pair15_45 (Insula|Cingulate)&(Frontal) (Salience|Default_mode)&(Salience|Default_mode)	IVW	4	0.070017	-0.481345	0.621379	0.803439
pheno1250	Net100_Pair5_47 (Precuneus|Angular|Cingulate)&(Frontal) (Default_mode|Central_executive)&(Central_executive|Salience|Default_mode)	IVW	3	0.254879	-0.287991	0.79775	0.357454
pheno1302	Net100_Pair11_48 (Angular|Temporal)&(Temporal) (Default_mode|Central_executive)&(Default_mode|Central_executive)	IVW	5	0.00711366	-0.395359	0.409586	0.972365
pheno1309	Net100_Pair18_48 (Parietal)&(Temporal) (Attention|Central_executive|Salience)&(Default_mode|Central_executive)	IVW	3	-0.053879	-0.613352	0.505594	0.850285
pheno1328	Net100_Pair37_48 (Frontal)&(Temporal) (Central_executive|Salience)&(Default_mode|Central_executive)	IVW	4	-0.288159	-0.599776	0.0234593	0.0699172
pheno1382	Net100_Pair44_49 (Frontal_Inf)&(Temporal_Mid|Angular) (Default_mode|Central_executive)&(Default_mode)	IVW	4	-0.36099	-0.65373	-0.0682491	0.0156511
pheno1697	Net_Edge_ICA2 NA(Global_measure) Triple_netwoks(Default_mode,Central_executive,Salience)	IVW	23	-0.0874839	-0.239453	0.0644849	0.259188
pheno1698	Net_Edge_ICA3 NA(Global_measure) Triple_netwoks(Default_mode,Central_executive,Salience)|Attention	IVW	16	0.064596	-0.0811765	0.210368	0.385103
pheno1699	Net_Edge_ICA4 NA(Global_measure) Triple_netwoks(Default_mode,Central_executive,Salience)|Attention	IVW	6	0.00293363	-0.198645	0.204512	0.977244
pheno1701	Net_Edge_ICA6 NA(Global_measure) Triple_netwoks(Default_mode,Central_executive,Salience)	IVW	15	0.172869	-0.04277	0.388509	0.116124
pheno590	Net100_Pair2_29 (RolandicOper|SupraMarginal|Insula)&(Parietal) (Salience|Motor)&(Central_executive|Salience)	IVW	3	-0.446494	-0.537801	-0.355187	9.29498e-22
pheno593	Net100_Pair5_29 (Precuneus|Angular|Cingulate)&(Parietal) (Default_mode|Central_executive)&(Central_executive|Salience)	IVW	3	0.399104	0.301921	0.496287	8.33492e-16
pheno597	Net100_Pair9_29 (Temporal)&(Parietal) (Default_mode)&(Central_executive|Salience)	IVW	3	0.42456	0.285963	0.563156	1.92483e-09
pheno601	Net100_Pair13_29 (Frontal_Sup)&(Parietal) (Default_mode)&(Central_executive|Salience)	IVW	3	0.111505	-0.704059	0.927069	0.788719
pheno609	Net100_Pair21_29 (Frontal_Sup)&(Parietal) (Default_mode|Central_executive)&(Central_executive|Salience)	IVW	3	0.24402	0.0518134	0.436227	0.0128334
pheno674	Net100_Pair29_31 (Parietal)&(Frontal) (Central_executive|Salience)&(Central_executive)	IVW	4	0.0902829	-0.225749	0.406315	0.57553
pheno869	Net100_Pair29_37 (Parietal)&(Frontal) (Central_executive|Salience)&(Central_executive|Salience)	IVW	3	-0.219723	-0.567369	0.127923	0.215426
pheno1	Net25_Node1 Cerebellum|Precuneus Default_mode	IVW	8	-0.105646	-0.365673	0.15438	0.42584
pheno12	Net25_Node12 Paracentral|Postcentral Motor	IVW	4	0.0365138	-0.219471	0.292498	0.779803
pheno13	Net25_Node13 Frontal|Supp_Motor_Area|Temporal Default_mode|Salience	IVW	8	-0.200619	-0.424383	0.0231456	0.0788731
pheno14	Net25_Node14 Cingulate|Frontal Default_mode|Central_executive|Salience	IVW	13	-0.0690809	-0.30592	0.167758	0.567532
pheno15	Net25_Node15 Cerebellum Subcortical-cerebellum	IVW	4	0.129368	-0.10346	0.362195	0.276131
pheno16	Net25_Node16 Frontal Salience|Central_executive	IVW	8	-0.111464	-0.357891	0.134962	0.37532
pheno17	Net25_Node17 Temporal Default_mode|Motor	IVW	5	-0.251939	-0.527625	0.0237463	0.0732653
pheno18	Net25_Node18 Subcortical Subcortical-cerebellum	IVW	11	-0.0917888	-0.335533	0.151956	0.460458
pheno2	Net25_Node2 Occipital Visual|Attention	IVW	4	0.173644	0.0303306	0.316958	0.017558
pheno20	Net25_Node20 Precuneus|Cingulate Default_mode|Central_executive	IVW	9	-0.0191722	-0.217319	0.178975	0.849588
pheno21	Net25_Node21 Frontal Default_mode|Central_executive	IVW	6	-0.201998	-0.455804	0.0518077	0.118779
pheno22	Net100_Node1 Calcarine|Lingual|Cuneus Visual	IVW	5	-0.02901	-0.239836	0.181816	0.787392
pheno23	Net100_Node2 RolandicOper|SupraMarginal|Insula Salience|Motor	IVW	6	0.00460806	-0.269387	0.278603	0.973704
pheno24	Net100_Node3 Lingual|Fusiform Visual	IVW	5	-0.0703362	-0.329256	0.188584	0.594423
pheno25	Net100_Node4 Occipital Attention|Visual	IVW	4	-0.0602536	-0.450281	0.329774	0.762049
pheno26	Net100_Node5 Precuneus|Angular|Cingulate Default_mode|Central_executive	IVW	4	0.0119613	-0.442897	0.46682	0.958894
pheno28	Net100_Node7 Frontal|Cingulate Default_mode|Limbic	IVW	8	0.020902	-0.275896	0.317699	0.890214
pheno29	Net100_Node8 Calcarine|Lingual Visual	IVW	5	0.137666	-0.173611	0.448943	0.386032
pheno3	Net25_Node3 Pariental Attention|Salience|Central_executive	IVW	8	-0.218297	-0.464469	0.0278748	0.0821997
pheno30	Net100_Node9 Temporal Default_mode	IVW	4	-0.0603385	-0.447166	0.326489	0.759813
pheno31	Net100_Node10 OccipitalPrecuneus Default_mode|Central_executive	IVW	8	-0.0920374	-0.322568	0.138493	0.433912
pheno32	Net100_Node11 Angular|Temporal Default_mode|Central_executive	IVW	3	-0.0851341	-0.551854	0.381585	0.7207
pheno33	Net100_Node12 Frontal|Cerebellum Central_executive|Default_mode	IVW	8	0.0619941	-0.107204	0.231192	0.472669
pheno34	Net100_Node13 Frontal_Sup Default_mode	IVW	9	-0.0821811	-0.337696	0.173334	0.528438
pheno36	Net100_Node15 Insula|Cingulate Salience|Default_mode	IVW	8	-0.108575	-0.388336	0.171187	0.446854
pheno38	Net100_Node17 Cerebellum Subcortical-cerebellum	IVW	7	-0.0113291	-0.288344	0.265686	0.936112
pheno39	Net100_Node18 Parietal Attention|Central_executive|Salience	IVW	8	-0.0461134	-0.276222	0.183995	0.694481
pheno4	Net25_Node4 Calcarine|Lingual|Cuneus Visual	IVW	4	-0.0682029	-0.567885	0.431479	0.789065
pheno40	Net100_Node19 Precuneus|Cuneus|Cingulate Default_mode|Central_executive	IVW	6	-0.0205994	-0.278493	0.237295	0.875595
pheno42	Net100_Node21 Frontal_Sup Default_mode|Central_executive	IVW	9	0.0357378	-0.237755	0.30923	0.79786
pheno43	Net100_Node22 Temporal_Sup Default_mode|Motor	IVW	6	-0.0403514	-0.292651	0.211949	0.753923
pheno44	Net100_Node23 Cerebellum Subcortical-cerebellum	IVW	4	-0.177519	-0.416548	0.0615104	0.145497
pheno45	Net100_Node24 Parietal Central_executive|Attention	IVW	6	-0.176058	-0.415411	0.0632956	0.14939
pheno46	Net100_Node25 Frontal|Precentral Central_executive	IVW	7	-0.0401958	-0.273603	0.193212	0.735712
pheno47	Net100_Node26 Parietal|Frontal Attention|Central_executive	IVW	8	-0.121959	-0.325323	0.0814045	0.239822
pheno48	Net100_Node27 Precentral|Frontal|Supp_Motor_Area Attention|Salience|Motor	IVW	7	-0.236227	-0.459919	-0.0125346	0.0384683
pheno49	Net100_Node28 Supp_Motor_Area|Frontal Salience|Default_mode	IVW	5	-0.0394491	-0.300313	0.221414	0.766924
pheno5	Net25_Node5 Parietal|Cerebellum Central_executive|Attention|Default_mode	IVW	5	-0.185558	-0.452995	0.0818797	0.173856
pheno50	Net100_Node29 Parietal Central_executive|Salience	IVW	4	-0.0951123	-0.482692	0.292467	0.630527
pheno52	Net100_Node31 Frontal Central_executive	IVW	6	-0.164838	-0.425581	0.0959048	0.215314
pheno53	Net100_Node32 Postcentral|Precentral Motor|Attention	IVW	5	-0.050855	-0.358823	0.257113	0.746198
pheno54	Net100_Node33 Temporal|Frontal|Supp_Motor_Area Default_mode|Salience	IVW	6	-0.216114	-0.510145	0.0779159	0.149694
pheno55	Net100_Node34 Parietal|Postcentral|Precuneus Attention	IVW	7	-0.141129	-0.429275	0.147017	0.337068
pheno56	Net100_Node35 Postcentral|Precentral Motor	IVW	7	0.0122653	-0.252082	0.276613	0.927539
pheno57	Net100_Node36 Precuneus Default_mode|Central_executive	IVW	4	0.0810461	-0.110694	0.272786	0.407405
pheno58	Net100_Node37 Frontal Central_executive|Salience	IVW	7	-0.137374	-0.378921	0.104172	0.264976
pheno59	Net100_Node38 Subcortical Subcortical-cerebellum	IVW	6	-0.0401858	-0.355118	0.274746	0.802511
pheno60	Net100_Node39 Precuneus|Parietal_Sup Attention|Central_executive	IVW	7	-0.095364	-0.30781	0.117082	0.378958
pheno61	Net100_Node40 Frontal Central_executive	IVW	7	-0.131341	-0.459553	0.19687	0.432842
pheno62	Net100_Node41 Temporal|Occipital Attention|Visual	IVW	4	0.0702284	-0.133523	0.27398	0.499316
pheno63	Net100_Node42 Temporal|Occipital Attention|Visual	IVW	6	-0.16124	-0.426036	0.103556	0.232679
pheno64	Net100_Node43 Temporal|Fusiform Limbic|Default_mode	IVW	3	-0.0124151	-0.302288	0.277458	0.933099
pheno65	Net100_Node44 Frontal_Inf Default_mode|Central_executive	IVW	7	-0.19496	-0.489941	0.100021	0.195178
pheno66	Net100_Node45 Frontal Salience|Default_mode	IVW	6	-0.140105	-0.52534	0.24513	0.475953
pheno67	Net100_Node46 Temporal Central_executive|Default_mode	IVW	5	0.317553	0.0878939	0.547211	0.00672583
pheno68	Net100_Node47 Frontal Central_executive|Salience|Default_mode	IVW	5	-0.405696	-0.797932	-0.0134599	0.0426359
pheno69	Net100_Node48 Temporal Default_mode|Central_executive	IVW	6	-0.143877	-0.548277	0.260523	0.485598
pheno7	Net25_Node7 Precuneus|Occipital Default_mode|Central_executive	IVW	6	-0.0977177	-0.378079	0.182644	0.494517
pheno70	Net100_Node49 Temporal_Mid|Angular Default_mode	IVW	6	0.0622544	-0.0888902	0.213399	0.419495
pheno71	Net100_Node50 Orbitofrontal Limbic	IVW	4	0.240643	0.149833	0.331454	2.05936e-07
pheno72	Net100_Node51 Cerebellum|Temporal Subcortical-cerebellum	IVW	4	-0.299911	-0.811951	0.212129	0.250966
pheno73	Net100_Node52 Cerebellum|Temporal Subcortical-cerebellum	IVW	6	-0.0333026	-0.277009	0.210404	0.788826
pheno76	Net100_Node55 Frontal_Sup Limbic|Default_mode	IVW	4	0.197633	-0.101117	0.496384	0.194767
pheno9	Net25_Node9 Parietal|Temporal Default_mode|Central_executive	IVW	7	-0.239351	-0.485869	0.00716652	0.0570378
IV: instrumental variable; IVW: inverse variance weighted

## Sheet: Supplementary Table 5
Supplementary Table 5. The primary results of forward MR of genetically determined rs-fMRI phenotypes with post-stroke cognitive recovery
Pheno	Exposure	Method	IVs (N)	beta	low_CI	up_CI	p
pheno1122	Net100_Pair9_44 (Temporal)&(Frontal_Inf) (Default_mode)&(Default_mode|Central_executive)	IVW	5	-0.162586	-0.247678	-0.077494	0.0001804
pheno1137	Net100_Pair24_44 (Parietal)&(Frontal_Inf) (Central_executive|Attention)&(Default_mode|Central_executive)	IVW	3	0.181838	0.0586077	0.305068	0.00382595
pheno1161	Net100_Pair5_45 (Precuneus|Angular|Cingulate)&(Frontal) (Default_mode|Central_executive)&(Salience|Default_mode)	IVW	4	0.112896	-0.0356508	0.261442	0.136328
pheno1167	Net100_Pair11_45 (Angular|Temporal)&(Frontal) (Default_mode|Central_executive)&(Salience|Default_mode)	IVW	4	0.0616135	-0.163074	0.286301	0.590944
pheno1171	Net100_Pair15_45 (Insula|Cingulate)&(Frontal) (Salience|Default_mode)&(Salience|Default_mode)	IVW	6	-0.121824	-0.275282	0.0316347	0.119719
pheno1189	Net100_Pair33_45 (Temporal|Frontal|Supp_Motor_Area)&(Frontal) (Default_mode|Salience)&(Salience|Default_mode)	IVW	5	-0.0821481	-0.18766	0.0233634	0.127011
pheno1250	Net100_Pair5_47 (Precuneus|Angular|Cingulate)&(Frontal) (Default_mode|Central_executive)&(Central_executive|Salience|Default_mode)	IVW	5	0.0903811	-0.0649599	0.245722	0.25413
pheno1256	Net100_Pair11_47 (Angular|Temporal)&(Frontal) (Default_mode|Central_executive)&(Central_executive|Salience|Default_mode)	IVW	4	0.044105	-0.185274	0.273484	0.706272
pheno1273	Net100_Pair28_47 (Supp_Motor_Area|Frontal)&(Frontal) (Salience|Default_mode)&(Central_executive|Salience|Default_mode)	IVW	3	-0.0221778	-0.362491	0.318135	0.898362
pheno1276	Net100_Pair31_47 (Frontal)&(Frontal) (Central_executive)&(Central_executive|Salience|Default_mode)	IVW	4	0.18803	0.105603	0.270456	7.78119e-06
pheno1296	Net100_Pair5_48 (Precuneus|Angular|Cingulate)&(Temporal) (Default_mode|Central_executive)&(Default_mode|Central_executive)	IVW	3	0.0272692	-0.221397	0.275935	0.829816
pheno1302	Net100_Pair11_48 (Angular|Temporal)&(Temporal) (Default_mode|Central_executive)&(Default_mode|Central_executive)	IVW	3	0.0167517	-0.27362	0.307123	0.909972
pheno1309	Net100_Pair18_48 (Parietal)&(Temporal) (Attention|Central_executive|Salience)&(Default_mode|Central_executive)	IVW	4	0.071991	-0.0551662	0.199148	0.267142
pheno1328	Net100_Pair37_48 (Frontal)&(Temporal) (Central_executive|Salience)&(Default_mode|Central_executive)	IVW	3	0.000781107	-0.155063	0.156625	0.992162
pheno1382	Net100_Pair44_49 (Frontal_Inf)&(Temporal_Mid|Angular) (Default_mode|Central_executive)&(Default_mode)	IVW	3	0.0182312	-0.201569	0.238032	0.870857
pheno1697	Net_Edge_ICA2 NA(Global_measure) Triple_netwoks(Default_mode,Central_executive,Salience)	IVW	22	0.00301384	-0.0636334	0.0696611	0.929374
pheno1698	Net_Edge_ICA3 NA(Global_measure) Triple_netwoks(Default_mode,Central_executive,Salience)|Attention	IVW	19	0.0707337	0.000704622	0.140763	0.0477349
pheno1699	Net_Edge_ICA4 NA(Global_measure) Triple_netwoks(Default_mode,Central_executive,Salience)|Attention	IVW	5	0.0175607	-0.159236	0.194357	0.845643
pheno1701	Net_Edge_ICA6 NA(Global_measure) Triple_netwoks(Default_mode,Central_executive,Salience)	IVW	17	0.0397307	-0.0528407	0.132302	0.400229
pheno590	Net100_Pair2_29 (RolandicOper|SupraMarginal|Insula)&(Parietal) (Salience|Motor)&(Central_executive|Salience)	IVW	4	-0.206363	-0.335399	-0.0773284	0.00172093
pheno593	Net100_Pair5_29 (Precuneus|Angular|Cingulate)&(Parietal) (Default_mode|Central_executive)&(Central_executive|Salience)	IVW	4	0.232106	0.137501	0.32671	1.51901e-06
pheno597	Net100_Pair9_29 (Temporal)&(Parietal) (Default_mode)&(Central_executive|Salience)	IVW	6	0.129131	-0.00513205	0.263394	0.0594189
pheno609	Net100_Pair21_29 (Frontal_Sup)&(Parietal) (Default_mode|Central_executive)&(Central_executive|Salience)	IVW	3	0.0985505	-0.224584	0.421685	0.549996
pheno674	Net100_Pair29_31 (Parietal)&(Frontal) (Central_executive|Salience)&(Central_executive)	IVW	3	0.245301	0.175584	0.315019	5.33812e-12
pheno869	Net100_Pair29_37 (Parietal)&(Frontal) (Central_executive|Salience)&(Central_executive|Salience)	IVW	4	-0.163772	-0.354055	0.0265106	0.091617
pheno942	Net100_Pair29_39 (Parietal)&(Precuneus|Parietal_Sup) (Central_executive|Salience)&(Attention|Central_executive)	IVW	4	-0.152939	-0.391659	0.0857814	0.209226
pheno1	Net25_Node1 Cerebellum|Precuneus Default_mode	IVW	10	-0.0155945	-0.110807	0.0796176	0.748194
pheno10	Net25_Node10 Postcentral|Precentral Motor	IVW	3	0.0018441	-0.112603	0.116292	0.974806
pheno12	Net25_Node12 Paracentral|Postcentral Motor	IVW	4	-0.00226742	-0.0955069	0.090972	0.961984
pheno13	Net25_Node13 Frontal|Supp_Motor_Area|Temporal Default_mode|Salience	IVW	8	-0.0319938	-0.148301	0.0843134	0.589778
pheno14	Net25_Node14 Cingulate|Frontal Default_mode|Central_executive|Salience	IVW	15	0.00349236	-0.0787651	0.0857498	0.933681
pheno15	Net25_Node15 Cerebellum Subcortical-cerebellum	IVW	5	-0.0165959	-0.117893	0.0847009	0.748123
pheno16	Net25_Node16 Frontal Salience|Central_executive	IVW	10	0.044035	-0.0426843	0.130754	0.319608
pheno17	Net25_Node17 Temporal Default_mode|Motor	IVW	6	0.0362464	-0.117177	0.18967	0.643328
pheno18	Net25_Node18 Subcortical Subcortical-cerebellum	IVW	13	0.044483	-0.0426105	0.131577	0.316793
pheno2	Net25_Node2 Occipital Visual|Attention	IVW	6	0.01834	-0.137386	0.174066	0.817447
pheno20	Net25_Node20 Precuneus|Cingulate Default_mode|Central_executive	IVW	11	0.0169279	-0.0724047	0.106261	0.710335
pheno21	Net25_Node21 Frontal Default_mode|Central_executive	IVW	9	0.0134619	-0.0895887	0.116512	0.797918
pheno23	Net100_Node2 RolandicOper|SupraMarginal|Insula Salience|Motor	IVW	9	-0.0115209	-0.0896802	0.0666383	0.77265
pheno24	Net100_Node3 Lingual|Fusiform Visual	IVW	7	0.0441683	-0.0730586	0.161395	0.460222
pheno25	Net100_Node4 Occipital Attention|Visual	IVW	6	0.0419262	-0.0811211	0.164974	0.504239
pheno26	Net100_Node5 Precuneus|Angular|Cingulate Default_mode|Central_executive	IVW	4	-0.130928	-0.261552	-0.000303534	0.0494658
pheno28	Net100_Node7 Frontal|Cingulate Default_mode|Limbic	IVW	9	0.030294	-0.0831456	0.143734	0.600684
pheno29	Net100_Node8 Calcarine|Lingual Visual	IVW	6	0.0184103	-0.105741	0.142561	0.771322
pheno3	Net25_Node3 Pariental Attention|Salience|Central_executive	IVW	7	-0.0343051	-0.141641	0.073031	0.531036
pheno30	Net100_Node9 Temporal Default_mode	IVW	3	-0.160119	-0.243893	-0.0763445	0.000179555
pheno31	Net100_Node10 OccipitalPrecuneus Default_mode|Central_executive	IVW	8	0.0433685	-0.0552371	0.141974	0.388664
pheno32	Net100_Node11 Angular|Temporal Default_mode|Central_executive	IVW	5	-0.0280194	-0.194259	0.138221	0.741133
pheno33	Net100_Node12 Frontal|Cerebellum Central_executive|Default_mode	IVW	8	0.0806043	0.0211299	0.140079	0.00789936
pheno34	Net100_Node13 Frontal_Sup Default_mode	IVW	10	0.0159596	-0.110588	0.142507	0.804763
pheno35	Net100_Node14 Cuneus|Occipital Visual	IVW	3	0.0647948	-0.0754827	0.205072	0.365289
pheno36	Net100_Node15 Insula|Cingulate Salience|Default_mode	IVW	9	-0.0153488	-0.116952	0.0862541	0.767162
pheno38	Net100_Node17 Cerebellum Subcortical-cerebellum	IVW	10	0.0253843	-0.0795462	0.130315	0.63539
pheno39	Net100_Node18 Parietal Attention|Central_executive|Salience	IVW	9	-0.0371292	-0.149344	0.0750858	0.516651
pheno4	Net25_Node4 Calcarine|Lingual|Cuneus Visual	IVW	7	-0.00915957	-0.124176	0.105857	0.875964
pheno40	Net100_Node19 Precuneus|Cuneus|Cingulate Default_mode|Central_executive	IVW	9	-0.00460033	-0.0859006	0.0767	0.911691
pheno42	Net100_Node21 Frontal_Sup Default_mode|Central_executive	IVW	9	-0.022901	-0.112702	0.0668997	0.617189
pheno43	Net100_Node22 Temporal_Sup Default_mode|Motor	IVW	6	0.0690617	-0.0226397	0.160763	0.139915
pheno44	Net100_Node23 Cerebellum Subcortical-cerebellum	IVW	6	0.0126425	-0.10112	0.126405	0.827572
pheno45	Net100_Node24 Parietal Central_executive|Attention	IVW	7	0.00308053	-0.115695	0.121856	0.959458
pheno46	Net100_Node25 Frontal|Precentral Central_executive	IVW	8	0.0733041	-0.0629537	0.209562	0.29168
pheno47	Net100_Node26 Parietal|Frontal Attention|Central_executive	IVW	9	0.020287	-0.068635	0.109209	0.654758
pheno48	Net100_Node27 Precentral|Frontal|Supp_Motor_Area Attention|Salience|Motor	IVW	9	-0.040118	-0.130646	0.0504099	0.385073
pheno49	Net100_Node28 Supp_Motor_Area|Frontal Salience|Default_mode	IVW	7	0.0115204	-0.111564	0.134605	0.854445
pheno5	Net25_Node5 Parietal|Cerebellum Central_executive|Attention|Default_mode	IVW	7	-0.0112342	-0.122942	0.100473	0.843739
pheno50	Net100_Node29 Parietal Central_executive|Salience	IVW	7	-0.0387434	-0.181444	0.103957	0.594627
pheno51	Net100_Node30 Paracentral Motor	IVW	4	-0.000963709	-0.112611	0.110684	0.986502
pheno52	Net100_Node31 Frontal Central_executive	IVW	6	0.0567957	-0.0739514	0.187543	0.394541
pheno53	Net100_Node32 Postcentral|Precentral Motor|Attention	IVW	5	-0.0760872	-0.188014	0.0358397	0.18273
pheno54	Net100_Node33 Temporal|Frontal|Supp_Motor_Area Default_mode|Salience	IVW	7	0.00369775	-0.122757	0.130152	0.954295
pheno55	Net100_Node34 Parietal|Postcentral|Precuneus Attention	IVW	8	-0.0158423	-0.187988	0.156303	0.856857
pheno56	Net100_Node35 Postcentral|Precentral Motor	IVW	10	-0.0374161	-0.135096	0.0602641	0.45279
pheno57	Net100_Node36 Precuneus Default_mode|Central_executive	IVW	7	0.00416269	-0.0642248	0.0725502	0.905035
pheno58	Net100_Node37 Frontal Central_executive|Salience	IVW	8	0.00443221	-0.10222	0.111084	0.935081
pheno59	Net100_Node38 Subcortical Subcortical-cerebellum	IVW	9	0.0286833	-0.0409642	0.0983309	0.419553
pheno60	Net100_Node39 Precuneus|Parietal_Sup Attention|Central_executive	IVW	6	-0.0217819	-0.147544	0.103981	0.734256
pheno61	Net100_Node40 Frontal Central_executive	IVW	9	-0.0146728	-0.123639	0.0942933	0.79184
pheno62	Net100_Node41 Temporal|Occipital Attention|Visual	IVW	3	0.0715709	-0.0017922	0.144934	0.0558609
pheno63	Net100_Node42 Temporal|Occipital Attention|Visual	IVW	5	-0.0316211	-0.193004	0.129761	0.700949
pheno64	Net100_Node43 Temporal|Fusiform Limbic|Default_mode	IVW	3	0.132487	0.00563438	0.259339	0.0406525
pheno65	Net100_Node44 Frontal_Inf Default_mode|Central_executive	IVW	9	-0.0510498	-0.178457	0.076357	0.432254
pheno66	Net100_Node45 Frontal Salience|Default_mode	IVW	11	-0.0493692	-0.162352	0.0636137	0.391752
pheno67	Net100_Node46 Temporal Central_executive|Default_mode	IVW	9	-0.0679049	-0.180031	0.044221	0.235227
pheno68	Net100_Node47 Frontal Central_executive|Salience|Default_mode	IVW	6	-0.0718729	-0.219626	0.0758806	0.340378
pheno69	Net100_Node48 Temporal Default_mode|Central_executive	IVW	6	-0.0522853	-0.156746	0.0521758	0.326579
pheno7	Net25_Node7 Precuneus|Occipital Default_mode|Central_executive	IVW	8	-0.0165524	-0.157519	0.124414	0.81798
pheno70	Net100_Node49 Temporal_Mid|Angular Default_mode	IVW	6	0.0343263	-0.0774583	0.146111	0.547262
pheno71	Net100_Node50 Orbitofrontal Limbic	IVW	4	-0.0736158	-0.211214	0.0639825	0.294357
pheno72	Net100_Node51 Cerebellum|Temporal Subcortical-cerebellum	IVW	4	0.134007	-0.0371569	0.305171	0.124903
pheno73	Net100_Node52 Cerebellum|Temporal Subcortical-cerebellum	IVW	6	0.133705	0.00617688	0.261232	0.0398854
pheno74	Net100_Node53 Frontal Limbic	IVW	3	0.131435	-0.0310041	0.293874	0.112761
pheno76	Net100_Node55 Frontal_Sup Limbic|Default_mode	IVW	5	-0.075381	-0.243652	0.0928904	0.379929
pheno8	Net25_Node8 Occipital Visual	IVW	4	0.0293612	-0.0554602	0.114183	0.49748
pheno9	Net25_Node9 Parietal|Temporal Default_mode|Central_executive	IVW	10	-0.00453316	-0.110283	0.101216	0.933041

## Sheet: Supplementary Table 6
Supplementary Table 6. The primary results of forward MR of genetically determined rs-fMRI phenotypes with post-stroke global recovery
Pheno	Exposure	Method	IVs (N)	beta	low_CI	up_CI	p
pheno1122	Net100_Pair9_44 (Temporal)&(Frontal_Inf) (Default_mode)&(Default_mode|Central_executive)	IVW	7	0.0262088	-0.434398	0.486816	0.9112
pheno1126	Net100_Pair13_44 (Frontal_Sup)&(Frontal_Inf) (Default_mode)&(Default_mode|Central_executive)	IVW	3	0.0806955	-0.284838	0.446229	0.665239
pheno1137	Net100_Pair24_44 (Parietal)&(Frontal_Inf) (Central_executive|Attention)&(Default_mode|Central_executive)	IVW	6	0.0656928	-0.356009	0.487395	0.760116
pheno1161	Net100_Pair5_45 (Precuneus|Angular|Cingulate)&(Frontal) (Default_mode|Central_executive)&(Salience|Default_mode)	IVW	5	0.0475892	-0.500435	0.595614	0.864851
pheno1167	Net100_Pair11_45 (Angular|Temporal)&(Frontal) (Default_mode|Central_executive)&(Salience|Default_mode)	IVW	3	-0.0282478	-0.814961	0.758466	0.943894
pheno1171	Net100_Pair15_45 (Insula|Cingulate)&(Frontal) (Salience|Default_mode)&(Salience|Default_mode)	IVW	4	-0.0123088	-0.661032	0.636414	0.970335
pheno1250	Net100_Pair5_47 (Precuneus|Angular|Cingulate)&(Frontal) (Default_mode|Central_executive)&(Central_executive|Salience|Default_mode)	IVW	3	-0.0212138	-0.110646	0.0682183	0.641987
pheno1293	Net100_Pair2_48 (RolandicOper|SupraMarginal|Insula)&(Temporal) (Salience|Motor)&(Default_mode|Central_executive)	IVW	3	0.284236	-0.468119	1.03659	0.45901
pheno1302	Net100_Pair11_48 (Angular|Temporal)&(Temporal) (Default_mode|Central_executive)&(Default_mode|Central_executive)	IVW	4	-0.133319	-0.614409	0.347772	0.587026
pheno1309	Net100_Pair18_48 (Parietal)&(Temporal) (Attention|Central_executive|Salience)&(Default_mode|Central_executive)	IVW	4	0.222265	-0.453595	0.898124	0.519206
pheno1328	Net100_Pair37_48 (Frontal)&(Temporal) (Central_executive|Salience)&(Default_mode|Central_executive)	IVW	3	0.0594761	-0.68067	0.799622	0.874851
pheno1382	Net100_Pair44_49 (Frontal_Inf)&(Temporal_Mid|Angular) (Default_mode|Central_executive)&(Default_mode)	IVW	4	0.060121	-0.178855	0.299097	0.621947
pheno1697	Net_Edge_ICA2 NA(Global_measure) Triple_netwoks(Default_mode,Central_executive,Salience)	IVW	22	0.0571594	-0.168362	0.282681	0.619352
pheno1698	Net_Edge_ICA3 NA(Global_measure) Triple_netwoks(Default_mode,Central_executive,Salience)|Attention	IVW	17	0.113869	-0.0797573	0.307495	0.249054
pheno1699	Net_Edge_ICA4 NA(Global_measure) Triple_netwoks(Default_mode,Central_executive,Salience)|Attention	IVW	6	-0.0603827	-0.375346	0.25458	0.707096
pheno1701	Net_Edge_ICA6 NA(Global_measure) Triple_netwoks(Default_mode,Central_executive,Salience)	IVW	13	-0.024014	-0.294868	0.24684	0.862043
pheno593	Net100_Pair5_29 (Precuneus|Angular|Cingulate)&(Parietal) (Default_mode|Central_executive)&(Central_executive|Salience)	IVW	4	0.293039	-0.175649	0.761728	0.220404
pheno597	Net100_Pair9_29 (Temporal)&(Parietal) (Default_mode)&(Central_executive|Salience)	IVW	4	0.325968	-0.0921956	0.744131	0.126546
pheno609	Net100_Pair21_29 (Frontal_Sup)&(Parietal) (Default_mode|Central_executive)&(Central_executive|Salience)	IVW	3	-0.113807	-0.560733	0.333119	0.617707
pheno674	Net100_Pair29_31 (Parietal)&(Frontal) (Central_executive|Salience)&(Central_executive)	IVW	4	0.289232	0.128898	0.449567	0.000406696
pheno869	Net100_Pair29_37 (Parietal)&(Frontal) (Central_executive|Salience)&(Central_executive|Salience)	IVW	4	-0.235997	-0.703625	0.231631	0.32259
pheno942	Net100_Pair29_39 (Parietal)&(Precuneus|Parietal_Sup) (Central_executive|Salience)&(Attention|Central_executive)	IVW	3	-0.48797	-1.12759	0.151648	0.134836
pheno1	Net25_Node1 Cerebellum|Precuneus Default_mode	IVW	7	-0.0321406	-0.262703	0.198422	0.78468
pheno12	Net25_Node12 Paracentral|Postcentral Motor	IVW	4	-0.153504	-0.292734	-0.0142746	0.0306992
pheno13	Net25_Node13 Frontal|Supp_Motor_Area|Temporal Default_mode|Salience	IVW	6	0.060591	-0.158279	0.279461	0.587406
pheno14	Net25_Node14 Cingulate|Frontal Default_mode|Central_executive|Salience	IVW	12	-0.148446	-0.344317	0.0474252	0.137429
pheno15	Net25_Node15 Cerebellum Subcortical-cerebellum	IVW	4	-0.0474993	-0.448991	0.353992	0.81663
pheno16	Net25_Node16 Frontal Salience|Central_executive	IVW	8	-0.055761	-0.310069	0.198547	0.667369
pheno17	Net25_Node17 Temporal Default_mode|Motor	IVW	4	-0.163393	-0.427992	0.101206	0.226156
pheno18	Net25_Node18 Subcortical Subcortical-cerebellum	IVW	10	-0.0223953	-0.229399	0.184608	0.832069
pheno2	Net25_Node2 Occipital Visual|Attention	IVW	5	0.109805	-0.137908	0.357517	0.384946
pheno20	Net25_Node20 Precuneus|Cingulate Default_mode|Central_executive	IVW	11	-0.0727776	-0.320307	0.174752	0.564432
pheno21	Net25_Node21 Frontal Default_mode|Central_executive	IVW	6	0.107964	-0.163082	0.37901	0.43497
pheno22	Net100_Node1 Calcarine|Lingual|Cuneus Visual	IVW	5	-0.190091	-0.60046	0.220279	0.363928
pheno23	Net100_Node2 RolandicOper|SupraMarginal|Insula Salience|Motor	IVW	6	-0.0428605	-0.313177	0.227456	0.755974
pheno24	Net100_Node3 Lingual|Fusiform Visual	IVW	4	-0.203728	-0.368163	-0.0392931	0.0151673
pheno25	Net100_Node4 Occipital Attention|Visual	IVW	6	0.194092	-0.1997	0.587885	0.334023
pheno26	Net100_Node5 Precuneus|Angular|Cingulate Default_mode|Central_executive	IVW	3	0.0587634	-0.454514	0.572041	0.822451
pheno28	Net100_Node7 Frontal|Cingulate Default_mode|Limbic	IVW	7	0.0346639	-0.191188	0.260516	0.76355
pheno29	Net100_Node8 Calcarine|Lingual Visual	IVW	5	-0.156009	-0.498304	0.186285	0.371685
pheno3	Net25_Node3 Pariental Attention|Salience|Central_executive	IVW	6	-0.0505698	-0.310051	0.208912	0.702476
pheno30	Net100_Node9 Temporal Default_mode	IVW	4	-0.288641	-0.562814	-0.0144679	0.039072
pheno31	Net100_Node10 OccipitalPrecuneus Default_mode|Central_executive	IVW	5	0.148794	-0.0383194	0.335907	0.119089
pheno32	Net100_Node11 Angular|Temporal Default_mode|Central_executive	IVW	3	0.0686034	-0.603357	0.740564	0.841398
pheno33	Net100_Node12 Frontal|Cerebellum Central_executive|Default_mode	IVW	8	-0.0855902	-0.334517	0.163337	0.500363
pheno34	Net100_Node13 Frontal_Sup Default_mode	IVW	8	0.026558	-0.228134	0.28125	0.838058
pheno35	Net100_Node14 Cuneus|Occipital Visual	IVW	3	-0.139858	-0.897663	0.617947	0.717553
pheno36	Net100_Node15 Insula|Cingulate Salience|Default_mode	IVW	8	-0.19379	-0.496311	0.108731	0.209282
pheno38	Net100_Node17 Cerebellum Subcortical-cerebellum	IVW	7	-0.0368394	-0.267164	0.193486	0.753907
pheno39	Net100_Node18 Parietal Attention|Central_executive|Salience	IVW	10	0.00277349	-0.170121	0.175668	0.974918
pheno4	Net25_Node4 Calcarine|Lingual|Cuneus Visual	IVW	7	0.0505878	-0.386695	0.48787	0.820621
pheno40	Net100_Node19 Precuneus|Cuneus|Cingulate Default_mode|Central_executive	IVW	7	0.0935651	-0.244625	0.431755	0.587638
pheno42	Net100_Node21 Frontal_Sup Default_mode|Central_executive	IVW	7	0.0800877	-0.197124	0.357299	0.571222
pheno43	Net100_Node22 Temporal_Sup Default_mode|Motor	IVW	5	-0.0586955	-0.397874	0.280483	0.734473
pheno44	Net100_Node23 Cerebellum Subcortical-cerebellum	IVW	5	-0.0249477	-0.482688	0.432793	0.914929
pheno45	Net100_Node24 Parietal Central_executive|Attention	IVW	6	-0.0778891	-0.453591	0.297813	0.684493
pheno46	Net100_Node25 Frontal|Precentral Central_executive	IVW	7	0.0244802	-0.268854	0.317815	0.870068
pheno47	Net100_Node26 Parietal|Frontal Attention|Central_executive	IVW	9	0.0446313	-0.215054	0.304317	0.736223
pheno48	Net100_Node27 Precentral|Frontal|Supp_Motor_Area Attention|Salience|Motor	IVW	8	-0.181755	-0.481116	0.117607	0.234047
pheno49	Net100_Node28 Supp_Motor_Area|Frontal Salience|Default_mode	IVW	5	0.0388692	-0.180762	0.258501	0.728689
pheno5	Net25_Node5 Parietal|Cerebellum Central_executive|Attention|Default_mode	IVW	6	0.126821	-0.215309	0.46895	0.467512
pheno50	Net100_Node29 Parietal Central_executive|Salience	IVW	4	-0.0133526	-0.445861	0.419156	0.951749
pheno52	Net100_Node31 Frontal Central_executive	IVW	6	-0.28729	-0.451672	-0.122907	0.000613734
pheno53	Net100_Node32 Postcentral|Precentral Motor|Attention	IVW	6	-0.185126	-0.549581	0.179328	0.319449
pheno54	Net100_Node33 Temporal|Frontal|Supp_Motor_Area Default_mode|Salience	IVW	6	-0.108557	-0.469117	0.252002	0.555113
pheno55	Net100_Node34 Parietal|Postcentral|Precuneus Attention	IVW	7	0.0209046	-0.258284	0.300093	0.883323
pheno56	Net100_Node35 Postcentral|Precentral Motor	IVW	9	-0.101854	-0.390983	0.187274	0.489899
pheno57	Net100_Node36 Precuneus Default_mode|Central_executive	IVW	6	0.0839399	-0.253087	0.420967	0.625438
pheno58	Net100_Node37 Frontal Central_executive|Salience	IVW	7	-0.151311	-0.438089	0.135467	0.301069
pheno59	Net100_Node38 Subcortical Subcortical-cerebellum	IVW	7	-0.00874075	-0.396363	0.378881	0.964747
pheno60	Net100_Node39 Precuneus|Parietal_Sup Attention|Central_executive	IVW	7	-0.112615	-0.423497	0.198267	0.477706
pheno61	Net100_Node40 Frontal Central_executive	IVW	7	-0.0757146	-0.366168	0.214739	0.609402
pheno62	Net100_Node41 Temporal|Occipital Attention|Visual	IVW	4	-0.0524185	-0.497139	0.392302	0.817297
pheno63	Net100_Node42 Temporal|Occipital Attention|Visual	IVW	5	0.0150437	-0.405891	0.435979	0.944155
pheno64	Net100_Node43 Temporal|Fusiform Limbic|Default_mode	IVW	3	-0.0364783	-0.224615	0.151659	0.703924
pheno65	Net100_Node44 Frontal_Inf Default_mode|Central_executive	IVW	7	-0.189578	-0.515367	0.136211	0.254065
pheno66	Net100_Node45 Frontal Salience|Default_mode	IVW	7	0.105554	-0.243873	0.45498	0.553803
pheno67	Net100_Node46 Temporal Central_executive|Default_mode	IVW	7	0.127902	-0.291452	0.547255	0.549977
pheno68	Net100_Node47 Frontal Central_executive|Salience|Default_mode	IVW	4	-0.28679	-0.568928	-0.00465142	0.0463367
pheno69	Net100_Node48 Temporal Default_mode|Central_executive	IVW	4	0.0674279	-0.378847	0.513703	0.767125
pheno7	Net25_Node7 Precuneus|Occipital Default_mode|Central_executive	IVW	7	0.116878	-0.172657	0.406412	0.428826
pheno70	Net100_Node49 Temporal_Mid|Angular Default_mode	IVW	6	0.0378485	-0.228863	0.30456	0.780905
pheno71	Net100_Node50 Orbitofrontal Limbic	IVW	3	0.225843	-0.167529	0.619216	0.260472
pheno72	Net100_Node51 Cerebellum|Temporal Subcortical-cerebellum	IVW	3	0.172036	-0.437668	0.781739	0.580237
pheno73	Net100_Node52 Cerebellum|Temporal Subcortical-cerebellum	IVW	5	0.17159	-0.120716	0.463896	0.249912
pheno74	Net100_Node53 Frontal Limbic	IVW	3	0.199852	-0.242145	0.641848	0.375495
pheno76	Net100_Node55 Frontal_Sup Limbic|Default_mode	IVW	4	0.188381	-0.179733	0.556495	0.31585
pheno8	Net25_Node8 Occipital Visual	IVW	4	-0.106853	-0.593987	0.38028	0.667248
pheno9	Net25_Node9 Parietal|Temporal Default_mode|Central_executive	IVW	7	-0.131619	-0.558067	0.294829	0.545224

## Sheet: Supplementary Table 7
Supplementary Table 7. Information of instrumental variables for significant exposure-outcome pairs in forward Mendelian randomization (MR) analyses
Exposure	Outcome	SNP	chr	pos	Effect_Allele	Other_Allele	EAF	Beta.Exposure	SE.Exposure	Pval.exposure	Beta.Outcome	SE.Outcome	Pval.Outcome	R2	F-statistic
Pheno593	Post-stroke motor recovery	rs2029670	4	28820854	T	C	0.36366	0.0488275	0.00794201	7.84685e-10	0.0142871	0.0351159	0.68421	0.00110343	52.221
		rs35124509	3	89521693	C	T	0.392223	0.0913728	0.00779328	9.53861e-32	0.041504	0.0341567	0.224642	0.00398053	188.928
		rs62266110	3	93537923	A	G	0.315461	0.0572192	0.00825525	4.17152e-12	0.0186666	0.0355709	0.599871	0.00141403	66.9413
Pheno71	Post-stroke motor recovery	rs2273622	6	97058567	G	A	0.188465	-0.0668357	0.00881558	3.41489e-14	-0.0199521	0.0419052	0.634101	0.00136642	64.6846
		rs3867290	11	69811943	T	G	0.159641	-0.0579794	0.00938878	6.60013e-10	-0.00854049	0.0433788	0.843964	0.000901959	42.6777
		rs4497325	10	134302745	G	A	0.491999	-0.0635799	0.0068923	2.84155e-20	-0.0117597	0.0328305	0.720281	0.00202068	95.7192
		rs9426785	1	22249589	G	A	0.345629	-0.047017	0.00725826	9.31227e-11	-0.0171252	0.0345897	0.620654	0.00099994	47.3185
Pheno1276	Post-stroke cognitive recovery	rs1113879	4	105309250	C	G	0.188939	-0.0526588	0.00943777	2.41104e-08	-0.0116425	0.0177995	0.51322	0.000849859	40.2104
		rs11747135	5	171146441	A	G	0.326092	-0.0447515	0.00786532	1.27244e-08	-0.00301875	0.0163365	0.85344	0.000880209	41.6477
		rs2279829	3	147106319	T	C	0.218038	0.0636061	0.00897575	1.3761e-12	0.0171386	0.0173365	0.323128	0.00137958	65.3081
		rs73135321	5	92928643	A	G	0.0914748	-0.0761328	0.0128573	3.19269e-09	-0.0114687	0.0212355	0.589283	0.000963412	45.5883
Pheno593	Post-stroke cognitive recovery	rs10897595	11	80044823	T	C	0.47256	-0.0466137	0.00772728	1.61587e-09	-0.0134997	0.0146365	0.356603	0.00108315	51.2602
		rs2029670	4	28820854	T	C	0.36366	0.0488275	0.00794201	7.84685e-10	0.00861063	0.0156857	0.583178	0.00110343	52.221
		rs35124509	3	89521693	C	T	0.392223	0.0913728	0.00779328	9.53861e-32	0.0262009	0.0152772	0.0866876	0.00398053	188.928
		rs62266110	3	93537923	A	G	0.315461	0.0572192	0.00825525	4.17152e-12	0.0044425	0.0159112	0.780152	0.00141403	66.9413
Pheno674	Post-stroke cognitive recovery	rs2043294	19	32207820	T	A	0.17972	-0.0670302	0.0100131	2.16726e-11	-0.0143676	0.0200006	0.472726	0.00132474	62.7087
		rs62266068	3	90497467	T	A	0.28695	0.0536892	0.0085766	3.8506e-10	0.00897241	0.0170167	0.598137	0.00117959	55.8297
		rs6771054	3	89489529	C	T	0.401168	0.0777745	0.00781513	2.47696e-23	0.0224179	0.0151883	0.140299	0.00290627	137.791
SNP: single-nucleotide polymorphism; chr: chromosome; pos: position; EAF: effect allele frequency

## Sheet: Supplementary Table 8
Supplementary Table 8. Significant results of forward MR of genetically determined rs-fMRI phenotypes with post-stroke motor recovery
Exposure (location)	rsfMRI network	IVs (N)	Method	beta	low_CI	up_CI	p	beta_adj_CWLS	se_adj_CWLS	p_adj_CWLS
Pheno593 (Precuneus|Angular|Cingulate)&(Parietal)	(Default_mode|Central_executive)&(Central_executive|Salience)	3	IVW	0.399	0.302	0.496	8.33e-16	0.414	0.048	3.48e-18
			cML-MA	0.34	-0.291	0.972	0.291	0.355	0.323	0.271
			Debiased IVW	0.405	-0.179	0.988	0.174	0.42	0.298	0.159
			BWMR	0.401	-0.182	0.984	0.177	0.416	0.297	0.162
			Weighted median	0.395	-0.241	1.031	0.224	0.413	0.302	0.17
			MR Egger	0.591	-1.384	2.567	0.268	0.605	1.053	0.281
Pheno71 (Orbitofrontal)	Limbic	4	IVW	0.241	0.15	0.331	2.06e-07	0.242	0.036	2.25e-11
			cML-MA	0.282	-0.353	0.917	0.384	0.283	0.325	0.383
			Debiased IVW	0.245	-0.389	0.879	0.449	0.247	0.324	0.446
			BWMR	0.242	-0.39	0.874	0.453	0.243	0.322	0.45
			Weighted median	0.232	-0.482	0.946	0.525	0.229	0.365	0.531
			MR Egger	0.222	-2.536	2.979	0.437	0.027	1.466	0.481
			MR-PRESSO	0.241	0.15	0.331	0.014	0.242	0.036	0.007
cML-MA: Constrained Maximum Likelihood Mixed-Model Association; BWMR: Bayesian Weighted Mendelian Randomization; MR-PRESSO: MR-Pleiotropy Residual Sum and Outlier; CI: confidence interval; CWLS: corrected weighted least squares

## Sheet: Supplementary Table 9
Supplementary Table 9. Significant results of forward MR of genetically determined rs-fMRI phenotypes with post-stroke cognitive recovery
Exposure (location)	rsfMRI network	IVs (N)	Method	beta	low_CI	up_CI	p	beta_adj_CWLS	se_adj_CWLS	p_adj_CWLS
Pheno674 (Parietal)&(Frontal)	(Central_executive|Salience)&(Central_executive)	3	IVW	0.245	0.176	0.315	5.34e-12	0.252	0.034	9.71e-14
			cML-MA	0.223	-0.062	0.508	0.125	0.229	0.145	0.115
			Debiased IVW	0.249	-0.042	0.541	0.094	0.256	0.149	0.086
			BWMR	0.247	-0.044	0.538	0.096	0.253	0.148	0.088
			Weighted median	0.246	-0.07	0.562	0.127	0.252	0.157	0.107
			MR Egger	0.419	-0.596	1.435	0.213	0.411	0.499	0.183
Pheno593 (Precuneus|Angular|Cingulate)&(Parietal)	(Default_mode|Central_executive)&(Central_executive|Salience)	4	IVW	0.232	0.138	0.327	1.52e-06	0.235	0.047	6.14e-07
			cML-MA	0.208	-0.031	0.446	0.088	0.211	0.122	0.084
			Debiased IVW	0.236	-0.007	0.478	0.056	0.239	0.124	0.053
			BWMR	0.233	-0.008	0.475	0.058	0.237	0.123	0.055
			Weighted median	0.256	-0.024	0.535	0.073	0.288	0.138	0.038
			MR Egger	0.381	-0.493	1.254	0.186	0.389	0.45	0.189
			MR-PRESSO	0.232	0.138	0.327	0.017	0.235	0.047	0.016
Pheno1276 (Frontal)&(Frontal)	(Central_executive)&(Central_executive|Salience|Default_mode)	4	IVW	0.188	0.106	0.27	7.78e-06	0.19	0.046	3.93957e-05
			cML-MA	0.175	-0.124	0.474	0.252	0.176	0.153	0.248
			Debiased IVW	0.193	-0.117	0.504	0.222	0.195	0.158	0.219
			BWMR	0.19	-0.119	0.499	0.228	0.192	0.158	0.224
			Weighted median	0.198	-0.152	0.548	0.268	0.205	0.176	0.246
			MR Egger	0.287	-2.667	3.241	0.369	0.274	1.386	0.374
			MR-PRESSO	0.188	0.106	0.27	0.021	0.19	0.046	0.026

[truncated: 4 more sheets: Supplementary Table 10, Supplementary Table 11, Supplementary Table 12, Supplementary Table 13]
